# Supplementary material for: Nutrition protocols improve caloric adequacy in critically Ill children: a systematic review and meta-analysis
Source: Front Pediatr. 2026 Jul 14;14:1889905. doi: 10.3389/fped.2026.1889905 (PMC13407522; doi:10.3389/fped.2026.1889905)
Supplement: Supplementary file 1 [file Table1.xlsx]

## Sheet: Table S1
PubMed search string
1	(("Intensive Care Units, Pediatric"[MeSH] OR "PICU" OR "pediatric intensive care" OR "paediatric intensive care" OR "pediatric critical care" OR "paediatric critical care")) AND (("Enteral Nutrition"[MeSH] OR "enteral nutrition" OR "enteral feeding" OR "tube feeding" OR "nasogastric feeding" OR "early enteral nutrition" OR "early nutrition" OR "nutritional support"[MeSH])) AND (("nursing"[MeSH] O…
2	("nurse-led" OR "nurse-driven" OR "nursing protocol" OR "nursing algorithm") AND ("enteral nutrition" OR "enteral feeding" OR "tube feeding") AND ("pediatric intensive care" OR "PICU" OR "paediatric critical care") AND ("caloric adequacy" OR "nutritional adequacy" OR "feeding protocol" OR "energy target" OR "length of stay")
3	("pediatric critical care" OR "PICU" OR "paediatric intensive care") AND ("enteral nutrition" OR "early nutrition" OR "early enteral feeding" OR "nutritional support") AND ("nursing" OR "nurse-led" OR "critical care nurse" OR "nursing protocol")
Web of Science
1	TS=("pediatric intensive care" OR "paediatric intensive care" OR "PICU" OR
2	pediatric critical care OR "paediatric critical care" OR
3	critically ill children OR "critically ill pediatric")
	AND
1	TS=("enteral nutrition" OR "enteral feeding" OR "early enteral nutrition" OR
2	early nutrition OR "tube feeding" OR "nasogastric feeding" OR
3	nasojejunal feeding OR "postpyloric feeding" OR "nutritional support")
	AND
1	TS=("nurse-led" OR "nurse-driven" OR "nursing protocol" OR "nursing intervention" OR
2	nursing algorithm OR "feeding protocol" OR "feeding guideline" OR
3	nutrition protocol OR "nutrition support team" OR "nurse initiated")
	AND
1	TS=("nutritional adequacy" OR "caloric adequacy" OR "energy target" OR
2	caloric target OR "protein target" OR "feeding interruption" OR
3	length of stay OR "time to initiation" OR "energy delivery" OR
4	caloric delivery OR "feeding tolerance")
Cochrane library
1	("pediatric intensive care" OR "paediatric intensive care" OR "PICU" OR
2	pediatric critical care OR "critically ill children")
	AND
1	("enteral nutrition" OR "enteral feeding" OR "early enteral nutrition" OR
2	tube feeding OR "nutritional support")
	AND
1	("nurse-led" OR "nurse-driven" OR "nursing protocol" OR "feeding protocol" OR
2	nutrition protocol OR "feeding guideline" OR "nutrition support team")
